# Supplementary material for: Progesterone Luteal Support in Natural Cycles for Unexplained Infertility: A Randomised Controlled Trial (The PiNC Trial)
Source: BJOG. 2025 Apr 21;132(9):1220–7. doi: 10.1111/1471-0528.18171 (PMC12232507; doi:10.1111/1471-0528.18171)
Supplement: Supplementary file 4 — Data S4. [file BJO-132-1220-s001.xlsx]

## Sheet: ProjectSchedule
Create a Project Schedule in this worksheet. Enter title of this project in cell B1. Information about how to use this worksheet, including instructions for screen readers and the author of this workbook is in the About worksheet. Continue navigating down column A to hear further instructions.	PiNC Trial
Enter Company Name in cell B2.
Enter the name of the Project Lead in cell B3. Enter the Project Start date in cell E3. Pooject Start: label is in cell C3.	Claudia Raperport		2019-01-10
The Display Week in cell E4 represents the starting week to display in the project schedule in cell I4. The project start date is considered Week 1. To change the display week, simply enter a new week number in cell E4. The starting date for each week, starting with the display week from cell E4, starts in cell I4 and is auto calculated. There are 8 weeks represented in this view from cell I4 thr…			1				Jan 2019	Feb 2019	Mar 2019	Apr 2019	May 2019	Jun 2019	July 2019	Aug 2019	Sep 2019	Oct 2019	Nov 2019	Dec 2019	Jan 2020	Feb 2020	Mar 2020	Apr 2020	May 2020	Jun 2020	Jul 2020	Aug 2020	Sep 2020	Oct 2020	Nov 2020	Dec 2020	Jan 2021	Feb 2021	Mar 2021	Apr 2021	May 2021	Jun 2021	Jul 2021	Aug 2021	Sep 2021	Oct 2021	Nov 2021	Dec 2021	Jan 2022	Feb 2022	Mar 2022	Apr 2022	May 2022	Jun 2022	Jul 2022
This row contains headers for the project schedule that follows below them. Navigate from B6 through BL 6 to hear the content. The first letter of each day of the week for the date above that heading, starts in cell I6 and continues through cell BL6. All project timeline charting is auto generated based on the start and end dates entered, using conditional formats. Do not modify content in cells …	TASK	PROGRESS	START	END		DAYS
Cell B8 contains the Phase 1 sample title. Enter a new Title in cell B8. Enter a name to assign the phase to, if it applies for your project, in cell C8. Enter Progress for the entire phase, if it applies for your project, in cell D8. Enter the start and end dates for the entire phase, if it applies for your project, in cells E8 and F8. The Gantt chart will automatically fill in the appropriate d…	Planning
Cell B9 contains the sample task "Task 1." Enter a new task name in cell B9. Enter a person to assign the task to in cell C9. Enter progres of the task in cell D9. A progress bar appears in the cell and is shaded according to the number in the cell. For example, 50 percent progress would shade half of the cell. Enter task start date in cell E9. Enter task end date in cell F9. A status bar shaded …	Protocol Development	1	10/1/2019	10/09/2019		244
Rows 10 through 13 repeat the pattern from row 9. Repeat the instructions from cell A9 for all task rows in this worksheet. Overwrite any sample data. A sample of another phase starts in cell A14. Continue entering tasks in cells A10 through A13 or go to cell A14 to learn more.	Ethical Approval	1	02/10/2019	29/11/2019		59
	MHRA Approval	1	17/6/2019	26/11/2019		163
	Funding application	1	18/07/2019	09/09/2019		54
	Medication and Consumables available	1	09/09/2019	08/01/2020
	NIHR portfolio adoption	1	12/12/2019	07/02/2020
	Pharmacy and Team training	1	06/01/2020	01/02/2020		27
The cell at right contains the Phase 2 sample title. You can create a new phase at any time within column B. This project schedule does not require phases. To remove the phase, simply delete the row. To create a new phase block in this row, enter a new Title in cell at right. To continue adding tasks to the phase above, enter a new row above this one and fill in the task data as in cell A9's inst…	Trial progress
	Recruitment	1	25/02/2020	07/12/2021		652
	Trial participation	1	02/03/2020	15/10/2022		958
	Data collection	1	02/03/2020	15/10/2022		958
	Trial closed	1	16/10/2022
Sample phase title block	Analysis and Publication
	Statistical plan amended in protocol	1	27/04/2022	15/2/2023		295
	Amended protocol REC/MHRA approval	1	3/11/2022	2023-02-15		105
	Data analysis	1	2023-02-16	28/05/2023		102
	Results presented	1	2023-06-25	2023-06-25		1
	Manuscript preparation	1	2023-01-07	2023-07-13		188
	Manuscript publication	0	tbc
This is an empty row
This row marks the end of the Project Schedule. DO NOT enter anything in this row. Insert new rows ABOVE this one to continue building out your Project Schedule.	Insert new rows ABOVE this one
[truncated: 17 more columns]
